# Supplementary material for: Toxic Effects of Povidone-Iodine on Macrobrachium rosenbergii: Concentration-Dependent Responses in Oxidative Stress, Immunosuppression, and Recovery Potential
Source: Animals (Basel). 2025 Jul 25;15(15):2196. doi: 10.3390/ani15152196 (PMC12345538; doi:10.3390/ani15152196)
Supplement: Supplementary file 1 [file animals-15-02196-s001.zip]

Archive with 1 entries (1 files):
- animals-3734157-supplementary.pptx
